# Supplementary material for: Participation in Bullying and Associated Health Characteristics, Risk Factors and Leisure Activities: A Profile of School-Age Children in Serbia
Source: Int J Environ Res Public Health. 2022 Jul 27;19(15):9159. doi: 10.3390/ijerph19159159 (PMC9367782; doi:10.3390/ijerph19159159)
Supplement: Supplementary file 1 [file ijerph-19-09159-s001.zip]

Archive with 1 entries (1 files):
- ijerph-1820539-supplementary.pdf
